# Supplementary material for: Replicability and Reproducibility in Comparative Psychology
Source: Front Psychol. 2017 May 26;8:862. doi: 10.3389/fpsyg.2017.00862 (PMC5445189; doi:10.3389/fpsyg.2017.00862)
Supplement: Supplementary file 2 [file DataSheet1.CSV]

common_name	species	group	year
Bonobo	Pan paniscus	Primate	2010-2015
Rhesus macaque	Macaca mulatta	Primate	2010-2015
Dog	Canis familiaris	Canid	2010-2015
Grey parrot	Psittacus erithacus	Parrot	2010-2015
Rhesus macaque	Macaca mulatta	Primate	2010-2015
Zebra finch	Taeniopygia guttata	Songbird	2010-2015
Bengalese finch	Lonchura striata	Songbird	2010-2015
Estrildid finch	Stagonopleura guttata	Songbird	2010-2015
Horse	Equus caballus ferus	Mammal	2010-2015
Plains zebra	Equus quagga	Mammal	2010-2015
Asian elephant	Elephas maximus	Mammal	2010-2015
Zebrafish	Danio rerio	Fish	2010-2015
Japanese macaque	Macaca fuscata	Primate	2010-2015
Capuchin monkey	Sapajus apella	Primate	2010-2015
Tree shrew	Tupaia belangeri	Mammal	2010-2015
Hamster	Mesocricetus auratus	Rodent	2010-2015
Rat	Rattus norvegicus	Rodent	2010-2015
Gray seal	Halichoerus grypus	Marine mammal	2010-2015
Common marmoset	Callithrix jacchus	Primate	2010-2015
Chimpanzee	Pan troglodytes	Primate	2010-2015
Bonobo	Pan paniscus	Primate	2010-2015
Bumblebee	Bombus impatiens	Insect	2010-2015
Dog	Canis familiaris	Canid	2010-2015
Toad	Rhinella arenarum	Amphibian	2010-2015
Lion-tailed macaque	Macaca silenus	Primate	2010-2015
Hamadryas baboon	Papio hamaryas	Primate	2010-2015
Capuchin monkey	Sapajus apella	Primate	2010-2015
Squirrel monkey	Saimiri sciureus	Primate	2010-2015
Human	Homo sapiens	Primate	2010-2015
Chimpanzee	Pan troglodytes	Primate	2010-2015
Long-tailed macaque	Macaca fascicularis	Primate	2010-2015
New Caledonian crow	Corvus moneduloides	Corvid	2010-2015
Ground squirrel	Ictidomys tridecemlineatus	Rodent	2010-2015
Tonkean macaque	Macaca tonkeana	Primate	2010-2015
Capuchin monkey	Sapajus apella	Primate	2010-2015
Horse	Equus caballus	Mammal	2010-2015
Human	Homo sapiens	Primate	2010-2015
Pig	Sus scrofa	Mammal	2010-2015
Rat	Rattus norvegicus	Rodent	2010-2015
Chimpanzee	Pan troglodytes	Primate	2010-2015
Chimpanzee	Pan troglodytes	Primate	2010-2015
Rhesus macaque	Macaca mulatta	Primate	2010-2015
Capuchin monkey	Sapajus apella	Primate	2010-2015
Human	Homo sapiens	Primate	2010-2015
Budgerigar	Melopsittacus undulatus	Parrot	2010-2015
Human	Homo sapiens	Primate	2010-2015
Capuchin monkey	Sapajus apella	Primate	2010-2015
Mouse	Mus musculus	Rodent	2010-2015
Pigeon	Columba livia	Bird	2010-2015
Human	Homo sapiens	Primate	2010-2015
Clark�s nutcracker	Nucifraga columbiana	Corvid	2010-2015
Mountain gorilla	Gorilla beringei beringei	Primate	2010-2015
Rat	Rattus norvegicus	Rodent	2010-2015
Human	Homo sapiens	Primate	2010-2015
Budgerigar	Melopsittacus undulatus	Parrot	2010-2015
Red-shouldered macaw	Diopsittaca nobilis	Parrot	2010-2015
Black-headed caique	Pionites melanocephala	Parrot	2010-2015
Goffin�s cockatoo	Cacatua goffini	Parrot	2010-2015
Raven	Corvus corax	Corvid	2010-2015
Jackdaw	Corvus monedula	Corvid	2010-2015
New Caledonian crow	Corvus moneduloides	Corvid	2010-2015
Zebrafish	Danio rerio	Fish	2010-2015
Angelfish	Pterophyllum scalare	Fish	2010-2015
Dog	Canis familiaris	Canid	2010-2015
Horse	Equus caballus ferus	Mammal	2010-2015
European starling	Sturnus vulgaris	Songbird	2010-2015
Pigeon	Columba livia	Bird	2010-2015
Rat	Rattus norvegicus	Rodent	2010-2015
Rat	Rattus norvegicus	Rodent	2010-2015
Rat	Rattus norvegicus	Rodent	2010-2015
Black-capped chickadee	Poecile atricapillus	Songbird	2010-2015
Human	Homo sapiens	Primate	2010-2015
Human	Homo sapiens	Primate	2010-2015
Chimpanzee	Pan troglodytes	Primate	2010-2015
Rhesus macaque	Macaca mulatta	Primate	2010-2015
Capuchin monkey	Sapajus apella	Primate	2010-2015
Domestic cat	Felis silvestris catus	Felid	2010-2015
Scottish wildcat	Felis silvestris grampia	Felid	2010-2015
Clouded leopard	Neofelis nebulosa	Felid	2010-2015
Snow leopard	Panthera uncia	Felid	2010-2015
African lion	Panthera leo	Felid	2010-2015
Octopus	Octopus vulgaris	Cephalopod	2010-2015
Lowland gorilla	Gorilla gorilla	Primate	2010-2015
Bonobo	Pan paniscus	Primate	2010-2015
Chimpanzee	Pan troglodytes	Primate	2010-2015
Orangutan	Pongo spp.	Primate	2010-2015
Dog	Canis familiaris	Canid	2010-2015
Chicken	Gallus gallus	Bird	2010-2015
Chimpanzee	Pan troglodytes	Primate	2010-2015
Pigeon	Columba livia	Bird	2010-2015
Human	Homo sapiens	Primate	2010-2015
Lowland gorilla	Gorilla gorilla	Primate	2010-2015
Chimpanzee	Pan troglodytes	Primate	2010-2015
Dog	Canis familiaris	Canid	2010-2015
Grey parrot	Psittacus erithacus	Parrot	2010-2015
Chimpanzee	Pan troglodytes	Primate	2010-2015
Orangutan	Pongo spp.	Primate	2010-2015
Capuchin monkey	Sapajus apella	Primate	2010-2015
Wrasse	Labroides dimidiatus	Fish	2010-2015
Chimpanzee	Pan troglodytes	Primate	2010-2015
New Zealand robin	Petroica longipes	Bird	2010-2015
Rat	Rattus norvegicus	Rodent	2010-2015
Human	Homo sapiens	Primate	2010-2015
Japanese macaque	Macaca fuscata	Primate	2010-2015
Chicken	Gallus gallus	Bird	2010-2015
Emperor tamarin	Saguinus imperator	Primate	2010-2015
Pigeon	Columba livia	Bird	2010-2015
Human	Homo sapiens	Primate	2010-2015
Cotton-top tamarin	Saguinus oedipus	Primate	2010-2015
Bonobo	Pan paniscus	Primate	2010-2015
Chimpanzee	Pan troglodytes	Primate	2010-2015
Lowland gorilla	Gorilla gorilla	Primate	2010-2015
Orangutan	Pongo spp.	Primate	2010-2015
Orangutan	Pongo spp.	Primate	2010-2015
Chimpanzee	Pan troglodytes	Primate	2010-2015
Human	Homo sapiens	Primate	2010-2015
Pinyon jay	Gymnorhinus cyanocephalus	Corvid	2010-2015
Jackdaw	Corvus monedula	Corvid	2010-2015
Dog	Canis familiaris	Canid	2010-2015
Dog	Canis familiaris	Canid	2010-2015
Rat	Rattus norvegicus	Rodent	2010-2015
Rat	Rattus norvegicus	Rodent	2010-2015
Green crab	Carcinus maenas	Crustacean	2010-2015
Blue crab	Callinectes sapidus	Crustacean	2010-2015
Fiddler crab	Uca pugnax	Crustacean	2010-2015
Cavie	Cavia aperea	Rodent	2010-2015
Chimpanzee	Pan troglodytes	Primate	2010-2015
Goffin�s cockatoo	Cacatua goffini	Parrot	2010-2015
Honey bee	Apis mellifera	Insect	2010-2015
songbird	Uraeginthus cyanocephalus	Songbird	2010-2015
Lowland gorilla	Gorilla gorilla	Primate	2010-2015
Baboon	Papio papio	Primate	2010-2015
Chimpanzee	Pan troglodytes	Primate	2010-2015
Capuchin monkey	Sapajus apella	Primate	2010-2015
Fire-bellied toad	Bombina orientalis	Amphibian	2010-2015
California sea lion	Zalophus californianus	Marine mammal	2010-2015
Eurasian jay	Garrulus glandarius	Corvid	2010-2015
De Brazza's monkey	Cercopithecus neglectus	Primate	2010-2015
Red-capped mangabey	Cercocebus torquatus	Primate	2010-2015
Pallas� long-tongued bat	Glossophaga soricina	Bat	2010-2015
Rat	Rattus norvegicus	Rodent	2010-2015
Zebra finch	Taeniopygia guttata	Songbird	2010-2015
Human	Homo sapiens	Primate	2010-2015
Baboon	Papio papio	Primate	2010-2015
Bonobo	Pan paniscus	Primate	2010-2015
Chimpanzee	Pan troglodytes	Primate	2010-2015
Eastern box turtle	Terrapene carolina	Reptile	2010-2015
Campbell�s monkey	Cercopithecus campbelli	Primate	2010-2015
Grey parrot	Psittacus erithacus	Parrot	2010-2015
Capuchin monkey	Sapajus apella	Primate	2010-2015
Chimpanzee	Pan troglodytes	Primate	2010-2015
Orangutan	Pongo spp.	Primate	2010-2015
Rhesus macaque	Macaca mulatta	Primate	2010-2015
White-faced capuchin	Cebus capucinus	Primate	2010-2015
Bumblebee	Bombus impatiens	Insect	2010-2015
Rhesus macaque	Macaca mulatta	Primate	2010-2015
Dog	Canis familiaris	Canid	2010-2015
Gray wolf	Canis lupus	Canid	2010-2015
Orangutan	Pongo spp.	Primate	2010-2015
Human	Homo sapiens	Primate	2010-2015
Chinchilla	Chinchilla laniger	Rodent	2010-2015
Ninespine stickleback	Pungitius pungitius	Fish	2010-2015
Green treefrog	Hyla cinerea	Amphibian	2010-2015
Cope�s gray treefrog	Hyla chrysoscelis	Amphibian	2010-2015
Human	Homo sapiens	Primate	2010-2015
Rat	Rattus norvegicus	Rodent	2010-2015
Baboon	Papio papio	Primate	2010-2015
Rat	Rattus norvegicus	Rodent	2010-2015
Pigeon	Columba livia	Bird	2010-2015
Japanese macaque	Macaca fuscata	Primate	2010-2015
Capuchin monkey	Cebus apella	Primate	2010-2015
Common marmoset	Callithrix jacchus	Primate	2010-2015
European starling	Sturnus vulgaris	Songbird	2010-2015
Tree shrew	Tupaia belangeri	Mammal	2010-2015
turtle	Podocnemis expansa	Reptile	2010-2015
Japanese quail	Coturnix japonica	Bird	2010-2015
Cowbird	Molothrus ater	Songbird	2010-2015
Striped crayfish snake	Regina alleni	Reptile	2010-2015
Green frog	Pelophylax perezi	Amphibian	2010-2015
Bonobo	Pan paniscus	Primate	2010-2015
Chimpanzee	Pan troglodytes	Primate	2010-2015
Lowland gorilla	Gorilla gorilla	Primate	2010-2015
Orangutan	Pongo spp.	Primate	2010-2015
Human	Homo sapiens	Primate	2010-2015
Common marmoset	Callithrix jacchus	Primate	2010-2015
Lowland gorilla	Gorilla gorilla	Primate	2010-2015
mouse	Peromyscus	Rodent	2010-2015
Human	Homo sapiens	Primate	2010-2015
Rhesus macaque	Macaca mulatta	Primate	2010-2015
Orangutan	Pongo spp.	Primate	2010-2015
Black bear	Ursus americanus	Mammal	2010-2015
Chimpanzee	Pan troglodytes	Primate	2010-2015
Rhesus macaque	Macaca mulatta	Primate	2010-2015
Rat	Rattus norvegicus	Rodent	2010-2015
Lowland gorilla	Gorilla gorilla	Primate	2010-2015
Bonobo	Pan paniscus	Primate	2010-2015
Chimpanzee	Pan troglodytes	Primate	2010-2015
Orangutan	Pongo spp.	Primate	2010-2015
Raven	Corvus corax	Corvid	2010-2015
Carrion crow	Corvus corone	Corvid	2010-2015
Newt	Cynops pyrrhogaster	Amphibian	2010-2015
Black bear	Ursus americanus	Mammal	2010-2015
Lowland gorilla	Gorilla gorilla	Primate	2010-2015
Orangutan	Pongo spp.	Primate	2010-2015
Human	Homo sapiens	Primate	2010-2015
Grey parrot	Psittacus erithacus	Parrot	2010-2015
Jackdaw	Corvus monedula	Corvid	2010-2015
Pigeon	Columba livia	Bird	2010-2015
Human	Homo sapiens	Primate	2010-2015
Rhesus macaque	Macaca mulatta	Primate	2010-2015
Orca	Orcinus orca	Marine mammal	2010-2015
Chimpanzee	Pan troglodytes	Primate	2010-2015
Rhesus macaque	Macaca mulatta	Primate	2010-2015
Pigeon	Columba livia	Bird	2010-2015
turtle	Pseudemys nelsoni	Reptile	2010-2015
turtle	Trachemys scripta	Reptile	2010-2015
African elephant	Loxodonta africana	Mammal	2010-2015
Dog	Canis familiaris	Canid	2010-2015
Human	Homo sapiens	Primate	2010-2015
Rhesus macaque	Macaca mulatta	Primate	2010-2015
Orangutan	Pongo spp.	Primate	2010-2015
Common marmoset	Callithrix jacchus	Primate	2010-2015
Pigeon	Columba livia	Bird	2010-2015
Capuchin monkey	Sapajus apella	Primate	2010-2015
Red-footed tortoise	Geochelone carbonaria	Reptile	2010-2015
Rhesus macaque	Macaca mulatta	Primate	2010-2015
Budgerigar	Melopsittacus undulatus	Parrot	2010-2015
Common marmoset	Callithrix jacchus	Primate	2010-2015
Human	Homo sapiens	Primate	2010-2015
Human	Homo sapiens	Primate	2010-2015
Human	Homo sapiens	Primate	2010-2015
Wall lizard	Podarcis muralis	Reptile	2010-2015
Human	Homo sapiens	Primate	2010-2015
Human	Homo sapiens	Primate	2010-2015
Pigeon	Columba livia	Bird	2010-2015
Zebra finch	Taeniopygia guttata	Songbird	2010-2015
Domestic cat	Felis silvestris catus	Felid	2010-2015
Domestic cat	Felis silvestris catus	Felid	2010-2015
Red-capped mangabey	Cercocebus torquatus	Primate	2010-2015
Black-capped chickadee	Poecile atricapillus	Songbird	2010-2015
Human	Homo sapiens	Primate	2010-2015
Carolina chickadee	Poecile carolinensis	Songbird	2010-2015
Hamster	Mesocricetus auratus	Rodent	2010-2015
Wall lizard	Podarcis muralis	Reptile	2010-2015
Rhesus macaque	Macaca mulatta	Primate	2010-2015
Least chipmunks	Tamias minimus	Rodent	2010-2015
Eastern chipmunks	Tamias striatus	Rodent	2010-2015
Australian sea lion	Neophoca cinerea	Marine mammal	2010-2015
Tonkean macaque	Macaca tonkeana	Primate	2010-2015
turtle	Pseudemys nelsoni	Reptile	2010-2015
Chicken	Gallus gallus	Bird	2010-2015
Budgerigar	Melopsittacus undulatus	Parrot	2010-2015
Pigeon	Columba livia	Bird	2010-2015
Bonobo	Pan paniscus	Primate	2010-2015
Chimpanzee	Pan troglodytes	Primate	2010-2015
Lowland gorilla	Gorilla gorilla	Primate	2010-2015
Orangutan	Pongo spp.	Primate	2010-2015
Orangutan	Pongo spp.	Primate	2010-2015
reef fish	Variola louti	Fish	2010-2015
reef fish	Scarus niger	Fish	2010-2015
Zebrafish	Danio rerio	Fish	2010-2015
Goldfish	Carassius auratus	Fish	2010-2015
toad	Rhinella arenarum	Amphibian	2010-2015
Black-capped chickadee	Poecile atricapillus	Songbird	2010-2015
Pigeon	Columba livia	Bird	2010-2015
Pigeon	Columba livia	Bird	2010-2015
Human	Homo sapiens	Primate	2010-2015
megachiropteran bat	Pteropus pumilus	Bat	2010-2015
megachiropteran bat	Pteropus rodricensis	Bat	2010-2015
megachiropteran bat	Pteropus conspicillatus	Bat	2010-2015
megachiropteran bat	Pteropus vampyrus	Bat	2010-2015
Squirrel monkey	Saimiri sciureus	Primate	2010-2015
Dog	Canis familiaris	Canid	2010-2015
lizard	Podarcis hispanica	Reptile	2010-2015
Cotton-top tamarin	Saguinus oedipus	Primate	2010-2015
Human	Homo sapiens	Primate	2010-2015
Gartersnake	Thamnophis sirtalis	Reptile	2010-2015
Rainbow lorikeet	Trichoglossus haematodus	Parrot	2010-2015
Zebra finch	Taeniopygia guttata	Songbird	2010-2015
Jackdaw	Corvus monedula	Corvid	2010-2015
Grey parrot	Psittacus erithacus	Parrot	2010-2015
Hamster	Mesocricetus auratus	Rodent	2010-2015
Dog	Canis familiaris	Canid	2010-2015
Chimpanzee	Pan troglodytes	Primate	2010-2015
Japanese macaque	Macaca fuscata	Primate	2010-2015
Chimpanzee	Pan troglodytes	Primate	2010-2015
Human	Homo sapiens	Primate	2010-2015
Rhesus macaque	Macaca mulatta	Primate	2010-2015
Human	Homo sapiens	Primate	2010-2015
Rough-necked monitor lizard	Varanus rudicollis	Reptile	2010-2015
Rat	Rattus norvegicus	Rodent	2010-2015
Yucatan banded gecko	Coleonyx elegans	Reptile	2010-2015
Crayfish	Orconectes rusticus	Crustacean	2010-2015
Hissing cockroach	Gromphadorhina portentosa	Insect	2010-2015
Japanese macaque	Macaca fuscata	Primate	2010-2015
Squirrel monkey	Saimiri sciureus	Primate	2010-2015
Chimpanzee	Pan troglodytes	Primate	2010-2015
Orangutan	Pongo spp.	Primate	2010-2015
gibbon	Symphalangus spp.	Primate	2010-2015
gibbon	Nomascus spp.	Primate	2010-2015
gibbon	Hylobytes spp.	Primate	2010-2015
Siamang	Symphalangus syndactylus	Primate	2010-2015
Spider monkey	Ateles geoffroyi	Primate	2010-2015
Chimpanzee	Pan troglodytes	Primate	2010-2015
Greylag goose	Anser anser	Bird	2010-2015
Spider monkey	Ateles geoffroyi	Primate	2010-2015
Gelada baboon	Theropithecus gelada	Primate	2010-2015
Pigeon	Columba livia	Bird	2010-2015
Human	Homo sapiens	Primate	2010-2015
Rhesus macaque	Macaca mulatta	Primate	2010-2015
Orangutan	Pongo spp.	Primate	2010-2015
Chimpanzee	Pan troglodytes	Primate	2010-2015
Rhesus macaque	Macaca mulatta	Primate	2010-2015
Orangutan	Pongo spp.	Primate	2010-2015
Chimpanzee	Pan troglodytes	Primate	2010-2015
Capuchin monkey	Sapajus apella	Primate	2010-2015
Human	Homo sapiens	Primate	2010-2015
Rat	Rattus norvegicus	Rodent	2010-2015
Rhesus macaque	Macaca mulatta	Primate	2010-2015
Common marmoset	Callithrix jacchus	Primate	2010-2015
Gray treefrogs	Hyla chrysoscelis	Amphibian	2010-2015
Japanese macaque	Macaca fuscata	Primate	2010-2015
Gray cheeked mangabey	Lophocebus albigena	Primate	2010-2015
Rhesus macaque	Macaca mulatta	Primate	2010-2015
Bonnet macaque	Macaca radiata	Primate	2010-2015
Olive baboon	Papio anubis	Primate	2010-2015
Chimpanzee	Pan troglodytes	Primate	2010-2015
Black bear	Ursus americanus	Mammal	2010-2015
Pigeon	Columba livia	Bird	2010-2015
Greater spear-nosed bat	Phyllostomus hastatus	Bat	2010-2015
Short-tailed fruit bat	Carollia perspicillata	Bat	2010-2015
Guinea pigs	Cavia porcellus	Rodent	2010-2015
Mouse	Mus musculus	Rodent	2010-2015
mouse	Peromyscus leucopus	Rodent	2010-2015
Cuttlefish	Sepia pharaonis	Cephalopod	2010-2015
Capuchin monkey	Sapajus apella	Primate	2010-2015
Chimpanzee	Pan troglodytes	Primate	2010-2015
Chimpanzee	Pan troglodytes	Primate	2010-2015
Mouse	Mus musculus	Rodent	2010-2015
Rat	Rattus norvegicus	Rodent	2010-2015
Ferret	Mustela putorius	Mammal	2010-2015
Chicken	Gallus gallus	Bird	2010-2015
White-crowned sparrow	Zonotrichia leucophrys	Songbird	2010-2015
Budgerigar	Melopsittacus undulatus	Parrot	2010-2015
Chicken	Gallus gallus	Bird	2010-2015
Chicken	Gallus gallus	Bird	2010-2015
Saltmarsh snake	Nerodia clarkii	Reptile	2010-2015
Degu	Octodon degus	Rodent	2010-2015
Ground squirrel	Urocitellus beldingi	Rodent	2010-2015
South African fur seal	Arctocephalus pusillus	Marine mammal	2010-2015
Capuchin monkey	Sapajus apella	Primate	2010-2015
Capuchin monkey	Sapajus apella	Primate	2010-2015
Spider monkey	Ateles geoffroyi	Primate	2010-2015
Human	Homo sapiens	Primate	2010-2015
Ringtailed lemur	Lemur catta	Primate	2010-2015
Mongoose lemur	Eulemur mongoz	Primate	2010-2015
lemur	Eulemur coronatus	Primate	2010-2015
lemur	Eulemur collaris	Primate	2010-2015
lemur	Hapalemur griseus	Primate	2010-2015
Red-ruffed lemur	Varecia rubra	Primate	2010-2015
Pigeon	Columba livia	Bird	2010-2015
Orangutan	Pongo spp.	Primate	2010-2015
Capuchin monkey	Sapajus apella	Primate	2010-2015
Octopus	Abdopus aculeatus	Cephalopod	2010-2015
Dog	Canis familiaris	Canid	2010-2015
Spider monkey	Ateles geoffroyi	Primate	2010-2015
Tungara frog	Physalaemus pustulosus	Amphibian	2010-2015
Pig	Sus scrofa	Mammal	2010-2015
Chaffinch	Fringilla coelebs	Songbird	2010-2015
Zebra finch	Taeniopygia guttata	Songbird	2010-2015
Swamp sparrow	Melospiza georgiana	Songbird	2010-2015
Black-capped chickadee	Poecile atricapillus	Songbird	2010-2015
Ant	Novomessor albisetosus	Insect	1983-1987
White-crowned sparrow	Zonotrichia leucophrys	Songbird	1983-1987
Japanese quail	Coturnix japonica	Bird	1983-1987
Japanese quail	Coturnix japonica	Bird	1983-1987
Betta	Betta splendens	Fish	1983-1987
Betta	Betta splendens	Fish	1983-1987
Rat	Rattus norvegicus	Rodent	1983-1987
Fruit fly	Drosophila melanogaster	Insect	1983-1987
Fruit fly	Drosophila melanogaster	Insect	1983-1987
Rat	Rattus norvegicus	Rodent	1983-1987
Rat	Rattus norvegicus	Rodent	1983-1987
Golden hamster	Mesocricetus auratus	Rodent	1983-1987
Rat	Rattus norvegicus	Rodent	1983-1987
Rhesus macaque	Macaca mulatta	Primate	1983-1987
Rhesus macaque	Macaca mulatta	Primate	1983-1987
Gartersnake	Thamnophis sirtalis	Reptile	1983-1987
Pine snake	Pituophis melanoleucus	Reptile	1983-1987
Golden orb weaving spider	Nephila clavipes	Arachnid	1983-1987
European starling	Sturnus vulgaris	Songbird	1983-1987
Cowbird	Molothrus ater	Songbird	1983-1987
Mockingbird	Mimus polyglottos	Songbird	1983-1987
Chimpanzee	Pan troglodytes	Primate	1983-1987
Chimpanzee	Pan troglodytes	Primate	1983-1987
Bottle-nosed dolphin	Tursiops truncatus	Marine mammal	1983-1987
Budgerigar	Melopsittacus undulatus	Parrot	1983-1987
Golden hamster	Mesocricetus auratus	Rodent	1983-1987
Rat	Rattus norvegicus	Rodent	1983-1987
Rat	Rattus norvegicus	Rodent	1983-1987
Ring dove	Streptopelia risoria	Bird	1983-1987
Gray wolf	Canis lupus	Canid	1983-1987
Dog	Canis familiaris	Canid	1983-1987
Wood rat	Neotoma floridana	Rodent	1983-1987
Grasshopper mouse	Onychomys leucogaster	Rodent	1983-1987
gerbil	Meriones unguiculatus	Rodent	1983-1987
gerbil	Meriones unguiculatus	Rodent	1983-1987
Goldfish	Carassius auratus	Fish	1983-1987
Rat	Rattus norvegicus	Rodent	1983-1987
Rat	Rattus norvegicus	Rodent	1983-1987
Rat	Rattus norvegicus	Rodent	1983-1987
Chicken	Gallus gallus	Bird	1983-1987
Crested macaque	Macaca nigra	Primate	1983-1987
gerbil	Meriones unguiculatus	Rodent	1983-1987
Duck	Anas platyrhynchos	Bird	1983-1987
Fruit fly	Drosophila melanogaster	Insect	1983-1987
Budgerigar	Melopsittacus undulatus	Parrot	1983-1987
European starling	Sturnus vulgaris	Songbird	1983-1987
Red-winged blackbird	Agelaius phoeniceus	Songbird	1983-1987
mouse	Mus musculus	Rodent	1983-1987
mouse	Mus musculus	Rodent	1983-1987
Chacma baboon	Papio ursinus	Primate	1983-1987
Rat	Rattus norvegicus	Rodent	1983-1987
mouse	Mus musculus	Rodent	1983-1987
Rat	Rattus norvegicus	Rodent	1983-1987
mouse	Mus musculus	Rodent	1983-1987
Siberian hamsters	Phodopus sungorus	Rodent	1983-1987
Mockingbird	Mimus polyglottos	Songbird	1983-1987
Bottle-nosed dolphin	Tursiops truncatus	Marine mammal	1983-1987
Pig-tailed macaque	Macaca nemenstrina	Primate	1983-1987
Rhesus macaque	Macaca mulatta	Primate	1983-1987
Montane vole	Microtus montanus	Rodent	1983-1987
vole	Microtus ochrogaster	Rodent	1983-1987
Brown lemming	Lemmus sibiricus	Rodent	1983-1987
Collared lemming	Dicrostonyx groenlandicus	Rodent	1983-1987
Golden hamster	Mesocricetus auratus	Rodent	1983-1987
Pigeon	Columba livia	Bird	1983-1987
Rat	Rattus norvegicus	Rodent	1983-1987
Honey bee	Apis mellifera	Insect	1983-1987
Packrat	Neotoma albigula	Rodent	1983-1987
Packrat	neotoma micropus	Rodent	1983-1987
Blowfly	Calliphora vomitoria	Insect	1983-1987
warblers	Dendroica castanea	Songbird	1983-1987
warblers	Dendroica pensylvanica	Songbird	1983-1987
Wood duck	Aix sponsa	Bird	1983-1987
Rat	Rattus norvegicus	Rodent	1983-1987
mouse	Mus musculus	Rodent	1983-1987
mouse	Mus musculus	Rodent	1983-1987
Rat	Rattus norvegicus	Rodent	1983-1987
Japanese quail	Coturnix japonica	Bird	1983-1987
Rat	Rattus norvegicus	Rodent	1983-1987
Chimpanzee	Pan troglodytes	Primate	1983-1987
Pig	Sus scrofa	Mammal	1983-1987
Human	Homo sapiens	Primate	1983-1987
Pig-tailed macaque	Macaca nemenstrina	Primate	1983-1987
Belding�s ground squirrel	Spermophilus beldingi	Rodent	1983-1987
Rat	Rattus norvegicus	Rodent	1983-1987
Golden hamster	Mesocricetus auratus	Rodent	1983-1987
Rat	Rattus norvegicus	Rodent	1983-1987
Rat	Rattus norvegicus	Rodent	1983-1987
Golden hamster	Mesocricetus auratus	Rodent	1983-1987
Rat	Rattus norvegicus	Rodent	1983-1987
mouse	Mus musculus	Rodent	1983-1987
Golden hamster	Mesocricetus auratus	Rodent	1983-1987
Goldfish	Carassius auratus	Fish	1983-1987
Squirrel monkey	Saimiri sciureus	Primate	1983-1987
water snake	Nerodia cyclopion	Reptile	1983-1987
water snake	Nerodia rhombifera	Reptile	1983-1987
water snake	Nerodia fasciata	Reptile	1983-1987
anurans	Xenopus laevis	Amphibian	1983-1987
anurans	Discoglossus pictus	Amphibian	1983-1987
Pigeon	Columba livia	Bird	1983-1987
Chimpanzee	Pan troglodytes	Primate	1983-1987
Squirrel monkey	Saimiri sciureus	Primate	1983-1987
mouse	Mus musculus	Rodent	1983-1987
Betta	Betta splendens	Fish	1983-1987
Rat	Rattus norvegicus	Rodent	1983-1987
New Zealand white rabbit	Oryctolagus spp.	Mammal	1983-1987
Rat	Rattus norvegicus	Rodent	1983-1987
Deer mouse	Peromyscus maniculatus	Rodent	1983-1987
Three-spined stickleback	Gasterosteus aculeatus	Fish	1983-1987
Fruit fly	Drosophila melanogaster	Insect	1983-1987
Chicken	Gallus gallus	Bird	1983-1987
mouse	Mus musculus	Rodent	1983-1987
gerbil	Meriones unguiculatus	Rodent	1983-1987
Gray wolf	Canis lupus	Canid	1983-1987
Honey bee	Apis mellifera	Insect	1983-1987
Brown lemming	Lemmus trimucronatus	Rodent	1983-1987
Deer mouse	Peromyscus maniculatus	Rodent	1983-1987
Betta	Betta splendens	Fish	1983-1987
Rat	Rattus norvegicus	Rodent	1983-1987
Honey bee	Apis mellifera	Insect	1983-1987
Rat	Rattus norvegicus	Rodent	1983-1987
Pigeon	Columba livia	Bird	1983-1987
Mongolian gerbil	Meriones unguiculatus	Rodent	1983-1987
mouse	Mus musculus	Rodent	1983-1987
Ring dove	Streptopelia risoria	Bird	1983-1987
Japanese quail	Coturnix japonica	Bird	1983-1987
mouse	Mus musculus	Rodent	1983-1987
Rat	Rattus norvegicus	Rodent	1983-1987
mouse	Mus musculus	Rodent	1983-1987
Ground squirrel	Spermophilus beecheyi	Rodent	1983-1987
Coyote	Canis latrans	Canid	1983-1987
Mockingbird	Mimus polyglottos	Songbird	1983-1987
Squirrel monkey	Saimiri sciureus	Primate	1983-1987
Titi monkey	Callicebus moloch	Primate	1983-1987
Cowbird	Molothrus ater	Songbird	1983-1987
Rat	Rattus norvegicus	Rodent	1983-1987
mouse	Mus musculus	Rodent	1983-1987
Rat	Rattus norvegicus	Rodent	1983-1987
Rat	Rattus norvegicus	Rodent	1983-1987
Grants gazelle	Gazella granti	Mammal	1983-1987
Thomsons gazelle	Gazella thomsoni	Mammal	1983-1987
Impala	Aepyceros melampus	Mammal	1983-1987
Eland	Taurotragus oryx	Mammal	1983-1987
Squirrel monkey	Saimiri sciureus	Primate	1983-1987
Cichlid	Cichlasoma citrinellum	Fish	1983-1987
fish	Aphyocharax erithrurus	Fish	1983-1987
Grasshopper mouse	Onychomys leucogaster	Rodent	1983-1987
Grasshopper mouse	Onychomys torridus	Rodent	1983-1987
Golden hamster	Mesocricetus auratus	Rodent	1983-1987
mouse	Peromyscus californicus	Rodent	1983-1987
Hamster	Phodopus campbelli	Rodent	1983-1987
Hamster	Phodopus sungorus	Rodent	1983-1987
Hamadryas baboon	Papio hamaryas	Primate	1983-1987
Betta	Betta splendens	Fish	1983-1987
Human	Homo sapiens	Primate	1983-1987
African lion	Panthera leo	Felid	1983-1987
Baboon	Papio sphinx	Primate	1983-1987
Red-winged blackbird	Agelaius phoeniceus	Songbird	1983-1987
Cowbird	Molothrus ater	Songbird	1983-1987
Human	Homo sapiens	Primate	1983-1987
Budgerigar	Melopsittacus undulatus	Parrot	1983-1987
Buntings	Emberiza cirlus	Songbird	1983-1987
Gartersnake	Thamnophis sirtalis	Reptile	1983-1987
Rat	Rattus norvegicus	Rodent	1983-1987
Rat	Rattus norvegicus	Rodent	1983-1987
Rat	Rattus norvegicus	Rodent	1983-1987
Bottle-nosed dolphin	Tursiops truncatus	Marine mammal	1983-1987
Human	Homo sapiens	Primate	1983-1987
Vervet monkey	Cercopithecus aethiops	Primate	1983-1987
De Brazza's monkey	Cercopithecus neglectus	Primate	1983-1987
Japanese macaque	Macaca fuscata	Primate	1983-1987
Rhesus macaque	Macaca mulatta	Primate	1983-1987
Human	Homo sapiens	Primate	1983-1987
Chinchilla	Chinchilla laniger	Rodent	1983-1987
Pigeon	Columba livia	Bird	1983-1987
Budgerigar	Melopsittacus undulatus	Parrot	1983-1987
Woodmice	Apodemus sylvaticus	Rodent	1983-1987
Rat	Rattus norvegicus	Rodent	1983-1987
Capuchin monkey	Sapajus apella	Primate	1983-1987
mouse	Peromyscus californicus	Rodent	1983-1987
Wood duck	Aix sponsa	Bird	1983-1987
Duck	Anas platyrhynchos	Bird	1983-1987
Golden hamster	Mesocricetus auratus	Rodent	1983-1987
Rat	Rattus norvegicus	Rodent	1983-1987
Pigeon	Columba livia	Bird	1983-1987
Rat	Rattus norvegicus	Rodent	1983-1987
Human	Homo sapiens	Primate	1983-1987
Canary	Serinus canaria	Songbird	1983-1987
Musk shrew	Suncus murinus	Mammal	1983-1987
Budgerigar	Melopsittacus undulatus	Parrot	1983-1987
Canary	Serinus canaria	Songbird	1983-1987
Cockatiel	Nymphicus hollandicus	Parrot	1983-1987
Song sparrow	Melospiza melodia	Songbird	1983-1987
Swamp sparrow	Melospiza georgiana	Songbird	1983-1987
European starling	Sturnus vulgaris	Songbird	1983-1987
Zebra finch	Taeniopygia guttata	Songbird	1983-1987
Red-winged blackbird	Agelaius phoeniceus	Songbird	1983-1987
Cowbird	Molothrus ater	Songbird	1983-1987
Pigeon	Columba livia	Bird	1983-1987
Song sparrow	Melospiza melodia	Songbird	1983-1987
Golden hamster	Mesocricetus auratus	Rodent	1983-1987
Duck	Anas platyrhynchos	Bird	1983-1987
Rat	Rattus norvegicus	Rodent	1983-1987
Rat	Rattus norvegicus	Rodent	1983-1987
Rat	Rattus norvegicus	Rodent	1983-1987
Rat	Rattus norvegicus	Rodent	1983-1987
Chimpanzee	Pan troglodytes	Primate	1983-1987
Fruit fly	Drosophila melanogaster	Insect	1983-1987
Rat	Rattus norvegicus	Rodent	1983-1987
Rat	Rattus norvegicus	Rodent	1983-1987
Rat	Rattus norvegicus	Rodent	1983-1987
Lowland gorilla	Gorilla gorilla	Primate	1983-1987
Japanese macaque	Macaca fuscata	Primate	1983-1987
Domestic cat	Felis silvestris catus	Felid	1983-1987
California sea lion	Zalophus californianus	Marine mammal	1983-1987
European starling	Sturnus vulgaris	Songbird	1983-1987
Black-capped chickadee	Poecile atricapillus	Songbird	1983-1987
Banded rock rattlesnake	Crotalus lepidus	Reptile	1983-1987
Prairie rattlesnake	Crotalus viridis	Reptile	1983-1987
Gartersnake	Thamnophis butleri	Reptile	1983-1987
Gartersnake	Thamnophis melanogaster	Reptile	1983-1987
Gartersnake	Thamnophis sirtalis	Reptile	1983-1987
Rhesus macaque	Macaca mulatta	Primate	1983-1987
Squirrel monkey	Saimiri sciureus	Primate	1983-1987
Titi monkey	Callicebus moloch	Primate	1983-1987
Duck	Anas platyrhynchos	Bird	1983-1987
Brown lemming	Lemmus sibiricus	Rodent	1983-1987
Japanese quail	Coturnix japonica	Bird	1983-1987
Rat	Rattus norvegicus	Rodent	1983-1987
Rat	Rattus norvegicus	Rodent	1983-1987
Japanese quail	Coturnix japonica	Bird	1983-1987
Rat	Rattus rattus	Rodent	1983-1987
European starling	Sturnus vulgaris	Songbird	1983-1987
Rat	Rattus norvegicus	Rodent	1983-1987
Tonkean macaque	Macaca tonkeana	Primate	1983-1987
Long-tailed macaque	Macaca fascicularis	Primate	1983-1987
vole	Microtus ochrogaster	Rodent	1983-1987
Montane vole	Microtus montanus	Rodent	1983-1987
Zebra finch	Taeniopygia guttata	Songbird	1983-1987
mouse	Mus musculus	Rodent	1983-1987
mouse	Mus musculus	Rodent	1983-1987
Pigeon	Columba livia	Bird	1983-1987
Betta	Betta splendens	Fish	1983-1987
mouse	Mus musculus	Rodent	1983-1987
newt	Triturus vulgaris	Amphibian	1983-1987
Cowbird	Molothrus ater	Songbird	1983-1987
rattlesnake	Crotalus viridis	Reptile	1983-1987
cuttlefish	Sepia officinalis	Cephalopod	1983-1987
Chimpanzee	Pan troglodytes	Primate	1983-1987
Duck	Anas platyrhynchos	Bird	1983-1987
chicken	Gallus gallus	Bird	1983-1987
Rat	Rattus norvegicus	Rodent	1983-1987
Rat	Rattus norvegicus	Rodent	1983-1987
Honey bee	Apis mellifera	Insect	1983-1987
Deer mouse	Peromyscus maniculatus	Rodent	1983-1987
Golden hamster	Mesocricetus auratus	Rodent	1983-1987
Rhesus macaque	Macaca mulatta	Primate	1983-1987
Japanese macaque	Macaca fuscata	Primate	1983-1987
mouse	Mus musculus	Rodent	1983-1987
mouse	Peromyscus leucopus	Rodent	1983-1987
Rat	Rattus norvegicus	Rodent	1983-1987
Rat	Rattus norvegicus	Rodent	1983-1987
Rat	Rattus norvegicus	Rodent	1983-1987
Rat	Rattus norvegicus	Rodent	1983-1987
Betta	Betta splendens	Fish	1983-1987
electric fish	Gnathonemus petersii	Fish	1983-1987
Meadow vole	Microtus pennsylvanicus	Rodent	1983-1987
Rat	Rattus norvegicus	Rodent	1983-1987
Rhesus macaque	Macaca mulatta	Primate	1983-1987
Japanese macaque	Macaca fuscata	Primate	1983-1987
gerbil	Meriones unguiculatus	Rodent	1983-1987
mouse	Mus musculus	Rodent	1983-1987
Blowfly	Phormia regina	Insect	1983-1987
Japanese quail	Coturnix japonica	Bird	1983-1987
Japanese quail	Coturnix japonica	Bird	1983-1987
mouse	Mus musculus	Rodent	1983-1987
Rat	Rattus norvegicus	Rodent	1983-1987
gerbil	Meriones unguiculatus	Rodent	1983-1987
gerbil	Meriones unguiculatus	Rodent	1983-1987
